# Supplementary material for: Clinical and Genomic Characterization of High-Risk Multidrug-Resistant Klebsiella pneumoniae Lineages in Pakistan
Source: Microorganisms. 2026 Jul 2;14(7):1462. doi: 10.3390/microorganisms14071462 (PMC13413983; doi:10.3390/microorganisms14071462)
Supplement: Supplementary file 1 [file microorganisms-14-01462-s001.zip]

Archive with 1 entries (1 files):
- microorganisms-4331566-supplementary.pdf
